# Supplementary material for: Nitrogen deficiency restricts gall development by altering metabolic and hormonal networks in Zizania latifolia
Source: Front Plant Sci. 2026 May 7;17:1754728. doi: 10.3389/fpls.2026.1754728 (PMC13190173; doi:10.3389/fpls.2026.1754728)
Supplement: Supplementary file 2 [file Table1.xlsx]

## Sheet: Table_S1
Table S1A. Nutrient concentration of culture solution for Z. latifolia plant
Nutrient element	Reagent(AR grade)	Element concentration(ppm)
N	NH4NO3	150
P	KH2PO4	10
K	K2SO4	40
Ca	CaCl2	40
Mg	MgSO4·7H2O	40
B	H3BO3	0.2
Mn	MnSO4·H2O	0.5
Fe	C10H12FeN2NaO8	2
Cu	CuSO4·5H2O	0.01
Zn	ZnSO4·7H2O	0.01
Mo	(NH4)6Mo7O24·4H2O	0.05
Table S1B: Temperature and humidity indicators for plastic greenhouses
Project	Max	Min	Ave
Temperature	37.3℃	8.4℃	24.18℃
Humidity	0.991	0.405	0.7163

## Sheet: Table_S2
Table S2. RNA-seq result.
Sample	Total Reads (M)	Mapped Reads (M)	Mapping rate (%)	Unique Mapped Reads (M)	Unique Mapped Reads (%)	GC (%)	Q20(%)	Q30(%)
DN_7_1	46.3	41.1	88.75	40	86.34	51.87	98.34	95.46
DN_7_2	47.8	42.7	89.42	41.6	87.12	52.73	98.09	94.9
DN_7_3	43.8	39	89.06	37.9	86.61	52.88	98.05	94.79
DN_14_1	45.4	41.7	91.83	40.7	89.71	52.12	98.44	95.75
DN_14_2	46.5	42.4	91.21	41.4	89.11	51.95	98.09	94.83
DN_14_3	46.1	42.2	91.48	41.2	89.31	51.85	98.29	95.18
CK_7_1	49.8	45.6	91.44	44.5	89.22	52.54	98.34	95.49
CK_7_2	43.7	40.2	91.96	39.3	89.78	52.92	98.09	94.85
CK_7_3	44.4	40.6	91.48	39.6	89.23	52.97	98.15	95.08
CK_14_1	42.4	39	92.09	38.1	89.79	52.63	98.21	95.13
CK_14_2	45	41.1	91.28	40	88.91	53.13	98.15	95
CK_14_3	46.6	43	92.44	41.9	90.1	52.98	98.16	95.11
M: Million

## Sheet: Table_S3
Table S3. List of RT-qPCR primer sequences used.
Gene ID	Gene name	Forward primer (5'-3')	Reverse primer (5'-3')
Zla10G002530	UBQ	ACCCTTCACCTTGTGCT	TGTCAGAAGACTCCACCTCG
Zla09G013870	GS	TGCTCTCCCTCGACCCAA	TGCCTCTTCCCGAGCTT
Zla11G004230	AAP	GCGTCAGCTCGACCCAA	CGCGCTCTTCATCACCT
Zla08G000620	GBSS	CTCTCCAAGGTACGACCAGT	ACGATCAACTCCACGCTT
Zla10G000530	CAT	CCGCGCTCCCATGTCCA	ATGCCCACGTCGTCGAA
Zla04G029080	YUCCA	TCACTCTCAGGGAAGACTCCG	GCATCAAACTCCTCCGACCT
Zla07G001900	ARF	ATGCCAAGCAAAATTATATCCCT	CGTTCCGCATCTTAGCCGTA
Zla04G033850	LAC1	CTTCGTCGCCAACAACCC	CGTCGTTCCGTTGTCCAC
Zla15G001820	XTH4	CCCGATGCCATCACGTT	CCAGATCGAGCCGTACACC

## Sheet: Table_S4
Table S5. RNA-seq date of DEGs
gene_id	Rename	DN_7_1_count	DN_7_2_count	DN_7_3_count	DN_14_1_count	DN_14_2_count	DN_14_3_count	CK_7_1_count	CK_7_2_count	CK_7_3_count	CK_14_1_count	CK_14_2_count	CK_14_3_count	DN_7_1_fpkm	DN_7_2_fpkm	DN_7_3_fpkm	DN_14_1_fpkm	DN_14_2_fpkm	DN_14_3_fpkm	CK_7_1_fpkm	CK_7_2_fpkm	CK_7_3_fpkm	CK_14_1_fpkm	CK_14_2_fpkm	CK_14_3_fpkm	CK_14vsCK_7_CK_14	CK_14vsCK_7_CK_7	CK_14vsCK_7_log2FoldChange	CK_14vsCK_7_pvalue	CK_14vsCK_7_padj	DN_14vsDN_7_DN_14	DN_14vsDN_7_DN_7	DN_14vsDN_7_log2FoldChange	DN_14vsDN_7_pvalue	DN_14vsDN_7_padj	DN_14vsCK_14_DN_14	DN_14vsCK_14_CK_14	DN_14vsCK_14_log2FoldChange	DN_14vsCK_14_pvalue	DN_14vsCK_14_padj	DN_7vsCK_7_DN_7	DN_7vsCK_7_CK_7	DN_7vsCK_7_log2FoldChange	DN_7vsCK_7_pvalue	DN_7vsCK_7_padj	gene_name	gene_chr	gene_start	gene_end
Zla11G004230	AAP	934	906	909	10791	11672	11037	408	416	399	1387	1455	1478	26.4763	24.5751	27.1603	304.756	327.947	311.689	10.4332	12.0743	11.4471	41.8405	42.6348	40.4983	1478.64	393.924	1.91005	1.03e-122	1.47e-120	10988.8	920.015	3.57921	0	0	10887.8	1460.41	2.89863	0	0	921.875	402.437	1.19689	1.04e-39	6.23e-38	Zla11G004230	GWHBFHI00000011	3696121	3698287
Zla04G006060	ABAH1	1206	1339	1173	36	47	39	518	482	518	177	241	223	31.8324	33.8188	32.6348	0.946684	1.22961	1.02552	12.3339	13.0265	13.8377	4.9717	6.57552	5.68956	219.043	488.408	-1.15576	4.74e-21	6e-20	40.0084	1241.67	-4.95551	3.5e-226	2.11e-224	39.6463	216.338	-2.44817	2.13e-29	1.71e-28	1244.08	498.981	1.31924	6.58e-62	7.99e-60	Zla04G006060	GWHBFHI00000004	14330114	14335687
Zla11G003900	ABAH2	7	12	11	3	2	2	145	119	85	43	88	35	0.205402	0.336934	0.34022	0.0877018	0.0581682	0.0584651	3.83816	3.5753	2.52428	1.34272	2.6692	0.99272	57.2438	111.399	-0.964839	0.000991441	0.00295757	2.29694	10.0333	-2.12682	0.019136	0.0291054	2.27505	56.5283	-4.6334	8.93e-12	3.43e-11	10.0421	113.839	-3.50419	7.03e-23	1.86e-21	Zla11G003900	GWHBFHI00000011	3393664	3397401
Zla02G014900	ACCO1	16	13	17	391	433	404	29	34	44	91	92	102	0.956537	0.743672	1.07125	23.2884	25.6577	24.0615	1.56397	2.08122	2.66224	5.78939	5.6854	5.89432	97.4372	34.6932	1.49649	1.41e-08	7.94e-08	402.8	15.4593	4.71067	1.37e-78	2.06e-77	399.107	96.237	2.05182	1.01e-44	1.2e-43	15.4892	35.4357	-1.19418	0.00376428	0.0113733	Zla02G014900	GWHBFHI00000002	32144942	32146002
Zla13G014590	ACCO2	2	3	2	174	163	162	12	17	16	52	57	59	0.119567	0.171617	0.12603	10.3636	9.65868	9.64842	0.647159	1.04061	0.968086	3.30822	3.52247	3.40946	57.4483	14.6072	1.98436	3.78e-08	2.05e-07	163.705	2.32719	6.12957	7.02e-26	3.9e-25	162.185	56.74	1.51505	1.66e-13	7.05e-13	2.33117	14.9193	-2.66928	0.000777723	0.00280238	Zla13G014590	GWHBFHI00000013	21979924	21980964
Zla15G002850	AGLU	27	47	29	12	14	9	103	106	131	45	60	62	2.25837	3.76171	2.55676	0.999985	1.16067	0.749952	7.77172	9.07811	11.0896	4.00547	5.18769	5.01274	56.9636	109.848	-0.943628	5.68e-05	0.000211377	11.4756	34.1961	-1.57697	0.000713339	0.00128765	11.371	56.2612	-2.30731	7.13e-09	2.26e-08	34.2476	112.211	-1.70559	1.28e-10	1.29e-09	Zla15G002850	GWHBFHI00000015	1908567	1912457
Zla05G015530	AGT	76	75	79	186	228	159	26	32	38	10	12	6	2.20236	2.07966	2.41303	5.36993	6.54876	4.5902	0.679668	0.949475	1.11448	0.308379	0.359458	0.168065	9.67891	31.1326	-1.69	0.000470822	0.00149228	187.88	77.0438	1.28767	1.45e-10	4.29e-10	186.173	9.55851	4.29575	2.08e-36	2.02e-35	77.1887	31.7988	1.28479	5.77e-06	3.12e-05	Zla05G015530	GWHBFHI00000005	23882130	23884993
Zla02G015320	ALDH	1021	1266	1157	153	118	163	3357	3067	3162	2350	2747	2983	31.3398	37.1844	37.4339	4.67889	3.59006	4.98446	92.9545	96.3924	98.2302	76.7624	87.1607	88.5067	2758.1	3081.28	-0.159277	0.00855304	0.0207721	142.444	1151.22	-3.01496	5.42e-137	1.58e-135	141.103	2724.12	-4.27151	0	0	1153.06	3148.08	-1.44887	3.24e-102	8.62e-100	Zla02G015320	GWHBFHI00000002	32531686	32540949
Zla05G004570	AMT	20	21	27	365	427	333	64	50	61	105	73	93	0.457168	0.459327	0.650535	8.31227	9.67437	7.58316	1.3197	1.17024	1.4112	2.55414	1.72488	2.05485	92.9187	56.1334	0.725536	0.00278729	0.00760497	368.93	22.8661	4.01913	3.96e-69	5.22e-68	365.564	91.7764	1.99566	9.68e-33	8.6e-32	22.8963	57.3542	-1.3292	4.49e-05	0.000209229	Zla05G004570	GWHBFHI00000005	13947530	13951330
Zla14G006000	AMY1	18	15	18	8	1	8	192	229	200	224	265	281	0.761325	0.607079	0.802474	0.337107	0.0419224	0.337091	7.32567	9.91725	8.5613	10.0822	11.586	11.4883	262.917	200.623	0.393417	0.00684865	0.0170006	5.58828	17.115	-1.61477	0.0180984	0.0276142	5.5318	259.677	-5.55475	2.31e-46	2.85e-45	17.1501	204.94	-3.58196	1.36e-40	8.55e-39	Zla14G006000	GWHBFHI00000014	4831551	4833250
Zla16G006060	AMY2	209	188	210	144	182	149	768	565	705	56	43	43	7.97212	6.86185	8.44321	5.47231	6.88094	5.66205	26.4263	22.0665	27.2163	2.27313	1.69546	1.58543	48.8343	652.848	-3.7469	4.82e-113	5.83e-111	155.771	203.492	-0.384157	0.0210338	0.03181	154.358	48.2322	1.68195	1.92e-13	8.15e-13	203.899	667.073	-1.71246	3.07e-46	2.33e-44	Zla16G006060	GWHBFHI00000016	5271325	5273859
Zla07G001900	ARF	333	325	295	18	43	26	948	914	943	212	276	265	6.51077	6.08033	6.07954	0.350624	0.833307	0.506432	16.7203	18.2975	18.66	4.41096	5.57812	5.00825	257.281	902.902	-1.80996	4.81e-69	2.6e-67	28.5092	318.398	-3.48029	8.52e-55	8.96e-54	28.2629	254.105	-3.16825	9.26e-40	9.82e-39	319.099	922.435	-1.53078	9.38e-61	1.09e-58	Zla07G001900	GWHBFHI00000007	1415363	1420338
Zla05G017860	ASN1	1429	1458	1348	435	412	402	4619	4361	4398	1982	2595	2208	45.0243	43.957	44.7678	13.6548	12.8665	12.6183	131.284	140.689	140.243	66.455	84.5168	67.2459	2323.24	4302.79	-0.889145	2.66e-13	2.19e-12	409.745	1415.47	-1.7884	3.12e-110	7.12e-109	405.944	2294.51	-2.49871	1.67e-158	8.76e-157	1418.37	4395.98	-1.63181	4.84e-196	3.43e-193	Zla05G017860	GWHBFHI00000005	25669391	25672843
Zla09G017230	ASN2	290	323	229	592	566	515	1954	1925	1769	1226	1550	1380	7.20588	7.67976	5.99771	14.6552	13.9397	12.7484	43.7988	48.9754	44.4866	32.4182	39.8118	33.1452	1422.5	1816.74	-0.352766	8.23e-06	3.43e-05	548.799	280.206	0.967913	3.23e-16	1.27e-15	543.711	1404.92	-1.36942	2.85e-50	3.86e-49	280.854	1856.08	-2.72143	2.59e-199	1.92e-196	Zla09G017230	GWHBFHI00000009	13371956	13376486
Zla15G006470	ASO	5969	6793	6271	2	2	2	1587	1657	1637	122	95	118	175.057	190.633	193.855	0.0584373	0.0581377	0.0584344	41.986	49.7576	48.5892	3.80758	2.88001	3.34513	114.717	1573.61	-3.77845	6.06e-239	3.54e-236	1.96834	6362.4	-11.6583	1.96e-86	3.3e-85	1.95016	113.306	-5.86016	4.96e-20	2.86e-19	6373.76	1607.57	1.9883	2.5e-214	2.34e-211	Zla15G006470	GWHBFHI00000015	4893870	4898143
Zla05G010780	ASPG1	80	111	102	33	31	37	51	55	34	7	8	13	4.63415	6.15261	6.2279	1.90447	1.77988	2.13522	2.66501	3.26213	1.9933	0.431507	0.479029	0.727907	9.48336	44.9676	-2.23704	3.81e-07	1.87e-06	33.1413	97.9669	-1.56356	1.43e-08	3.74e-08	32.8336	9.36721	1.8021	0.000170624	0.000364839	98.0971	45.9433	1.09452	1.68e-05	8.46e-05	Zla05G010780	GWHBFHI00000005	19870439	19872690
Zla07G002630	ASPG2	750	993	902	26	35	22	387	425	365	151	169	186	33.5476	42.5016	42.5273	1.15866	1.55173	0.980353	15.6156	19.4647	16.5236	7.18765	7.81408	8.04202	172.778	379.396	-1.13261	4.35e-17	4.47e-16	27.2099	884.126	-5.02117	2.35e-146	7.39e-145	26.9648	170.649	-2.66197	4.71e-27	3.5e-26	885.414	387.586	1.1933	6.41e-28	2.25e-26	Zla07G002630	GWHBFHI00000007	2033934	2036982
Zla11G003800	BKI	26	23	17	272	272	281	42	46	57	79	73	85	2.37728	2.01229	1.63838	24.7774	24.6504	25.596	3.46421	4.30648	5.27464	7.68675	6.89954	7.51237	81.0535	46.9181	0.793074	0.00204695	0.00573788	270.657	21.9761	3.61868	4.88e-53	4.97e-52	268.156	80.0558	1.74395	1.84e-25	1.3e-24	22.0384	47.9253	-1.11616	0.0014477	0.00487279	Zla11G003800	GWHBFHI00000011	3292203	3292814
Zla03G016230	BMY1	172	187	198	104	117	110	419	348	374	458	517	507	3.76552	3.91737	4.56902	2.26835	2.53882	2.3991	8.27483	7.80071	8.28668	10.6702	11.6998	10.7289	507.091	366.008	0.469757	4.01e-06	1.74e-05	108.572	186.64	-0.780454	1.11e-05	2.35e-05	107.578	500.835	-2.2188	2.44e-60	3.99e-59	186.945	373.966	-1.0021	3.84e-15	5.86e-14	Zla03G016230	GWHBFHI00000003	35116800	35119540
Zla05G025610	BMY2	2132	2496	2310	425	440	399	6569	6281	6371	3348	3714	3679	50.853	56.9679	58.0768	10.0995	10.4023	9.48117	141.344	153.397	153.798	84.9815	91.572	84.8226	3675.38	6184.53	-0.750623	8.57e-46	2.59e-44	414.612	2319.47	-2.48378	4.09e-212	2.19e-210	410.792	3630.03	-3.14336	0	0	2323.43	6318.4	-1.44317	4.18e-137	1.77e-134	Zla05G025610	GWHBFHI00000005	31166427	31170065
Zla09G020850	BMY3	0	2	0	20	11	18	26	12	16	6	5	0	0	0.0779394	0	0.811487	0.44403	0.730303	0.955196	0.500392	0.659482	0.260035	0.21049	0	3.87818	17.0872	-2.16696	0.00318219	0.00856582	16.0872	0.638276	4.59953	0.00015972	0.000306902	15.9324	3.82954	2.07809	0.0071563	0.0122746	0.638395	17.4663	-4.71794	6.63e-05	0.000299909	Zla09G020850	GWHBFHI00000009	19994677	19997126
Zla04G004000	bZIP1	18	36	22	163	173	154	3	12	4	31	42	24	3.49734	6.69304	4.50556	31.5525	33.3165	29.8089	0.525817	2.38729	0.78657	6.40968	8.4354	4.50742	33.4196	6.25806	2.4349	1.04e-05	4.27e-05	160.722	25.2263	2.66599	3.45e-24	1.82e-23	159.244	33.0042	2.27611	3.57e-20	2.07e-19	25.2575	6.38885	2.003	0.000651606	0.00238712	Zla04G004000	GWHBFHI00000004	7772445	7773345
Zla11G006820	bZIP2	459	676	474	11	6	7	175	192	194	72	77	97	43.681	61.5578	47.5466	1.04293	0.565953	0.663648	15.0233	18.7085	18.685	7.29159	7.57464	8.92286	83.8281	181.131	-1.10736	2.95e-09	1.77e-08	7.87716	535.386	-6.08809	5.85e-77	8.58e-76	7.80099	82.7975	-3.40896	2.88e-17	1.48e-16	536.278	185.032	1.53868	4.99e-28	1.76e-26	Zla11G006820	GWHBFHI00000011	6067817	6068501
Zla11G008450	bZIP3	11	14	5	623	545	492	42	30	39	49	79	62	0.425679	0.51841	0.203948	24.0192	20.9042	18.9677	1.46618	1.18869	1.52745	2.01788	3.16015	2.31917	64.9928	35.5487	0.869037	0.00334837	0.00896367	544.561	9.8876	5.76556	9.59e-86	1.6e-84	539.477	64.188	3.07121	1.17e-76	2.52e-75	9.91706	36.3235	-1.86372	3.94e-05	0.000185694	Zla11G008450	GWHBFHI00000011	7839574	7845516
Zla10G000530	CAT	10635	12936	11577	29250	28303	28206	4565	4310	4613	11304	12065	11962	294.607	342.896	338.036	807.259	777.119	778.408	114.076	122.248	129.331	333.233	345.481	320.304	12095.7	4341.12	1.47865	1.55e-175	4.53e-173	28134.3	11744.1	1.2604	3.13e-124	8.2e-123	27873.7	11946.5	1.22241	1.13e-204	8.44e-203	11763.8	4435.05	1.4076	1.43e-119	4.67e-117	Zla10G000530	GWHBFHI00000010	357653	359966
Zla08G024640	CCR	54	64	65	1	2	1	30	31	32	13	13	12	3.03383	3.4406	3.84922	0.055973	0.111372	0.0559703	1.52043	1.78327	1.81954	0.777233	0.754975	0.651676	13.038	29.989	-1.20223	0.00581456	0.0146825	1.31061	61.2846	-5.54497	3.04e-12	9.87e-12	1.29919	12.877	-3.30741	0.000774696	0.00152092	61.3768	30.6361	1.00431	0.000699455	0.00254364	Zla08G024640	GWHBFHI00000008	31447103	31448890
Zla01G024870	CERK	88	58	64	1541	1585	1616	150	136	145	289	310	295	2.67768	1.68873	2.05266	46.7153	47.8028	48.9865	4.11733	4.23714	4.46536	9.35801	9.75054	8.67661	306.275	138.565	1.14443	3.8e-16	3.72e-15	1555.66	70.3237	4.46983	1.43e-271	1.2e-269	1541.31	302.495	2.35037	3.36e-171	1.95e-169	70.5252	141.568	-1.00658	1.41e-06	8.44e-06	Zla01G024870	GWHBFHI00000001	41366513	41372073
Zla04G019140	CKX1	16	13	11	7	2	2	59	47	30	12	13	12	0.424926	0.330364	0.307926	0.185213	0.0526468	0.0529155	1.41349	1.27805	0.806355	0.339144	0.356884	0.308054	12.6812	43.3243	-1.77662	1.89e-05	7.53e-05	3.61134	13.3452	-1.88678	0.0157942	0.0243028	3.57461	12.5246	-1.80811	0.0215255	0.0339545	13.3828	44.276	-1.72811	2.15e-05	0.000106557	Zla04G019140	GWHBFHI00000004	29453835	29457634
Zla04G030990	CKX2	5	10	12	353	347	359	47	56	43	82	68	75	0.163618	0.313125	0.413908	11.5084	11.2548	11.7035	1.38742	1.87632	1.42411	2.85552	2.30018	2.37233	77.1512	47.1093	0.713327	0.00607732	0.0152693	347.429	9.08225	5.26622	1.14e-63	1.38e-62	344.214	76.201	2.17746	1.35e-41	1.5e-40	9.08332	48.1247	-2.40831	2.89e-08	2.19e-07	Zla04G030990	GWHBFHI00000004	38800505	38804244
Zla10G003410	CM	280	237	282	2290	2436	2394	95	68	74	150	172	136	12.8638	10.4187	13.6559	104.816	110.927	109.571	3.93715	3.19873	3.44076	7.3335	8.16827	6.0395	157.286	75.7265	1.0503	1.38e-07	7.07e-07	2335.64	268.109	3.12618	5.82e-283	5.33e-281	2314.16	155.34	3.90089	0	0	268.652	77.3826	1.79109	1.18e-24	3.48e-23	Zla10G003410	GWHBFHI00000010	2254463	2257065
Zla03G027600	CML1	56	46	35	163	187	134	259	212	232	315	340	366	5.38422	4.23203	3.54702	15.6136	17.8207	12.8351	22.4638	20.8703	22.5754	32.2296	33.7913	34.0148	348.948	225.468	0.629795	2.09e-07	1.06e-06	158.71	45.6347	1.79621	2.81e-14	1.01e-13	157.26	344.648	-1.13203	4.9e-15	2.26e-14	45.7709	230.372	-2.32992	6.31e-32	2.71e-30	Zla03G027600	GWHBFHI00000003	44654957	44655538
Zla05G009670	CML2	23	27	44	989	964	915	73	61	100	266	318	364	2.64819	2.97469	5.33992	113.448	110.014	104.955	7.58215	7.19133	11.6529	32.5921	37.8477	40.5112	323.173	75.4835	2.10188	6.36e-32	1.29e-30	940.829	31.7684	4.90203	1.29e-166	4.85e-165	932.12	319.194	1.54423	8.44e-56	1.27e-54	31.7867	77.1115	-1.28289	5.08e-05	0.000234443	Zla05G009670	GWHBFHI00000005	18984436	18986250
Zla09G019110	CML3	1058	1205	1089	346	395	324	586	543	554	925	1052	1203	103.321	112.602	112.096	33.6635	38.2339	31.5216	51.6237	54.2951	54.7551	96.129	106.196	113.559	1084.8	541.112	1.00475	5.91e-32	1.2e-30	349.278	1120.09	-1.68098	2.62e-71	3.54e-70	346.085	1071.44	-1.63084	9.59e-62	1.61e-60	1122.14	552.838	1.02198	5.6e-38	3.11e-36	Zla09G019110	GWHBFHI00000009	16414681	16415253
Zla02G011720	CSE	25	28	31	5	8	9	5	10	3	19	28	9	0.970808	1.04042	1.26887	0.193439	0.307916	0.348174	0.175151	0.397605	0.117904	0.785158	1.12394	0.337822	19.4203	5.84725	1.73524	0.00783799	0.0191893	7.2167	28.1721	-1.96353	0.000232952	0.0004409	7.15202	19.1775	-1.41897	0.0240992	0.0376191	28.2135	5.97201	2.24843	4.23e-05	0.000198252	Zla02G011720	GWHBFHI00000002	26465826	26472466
Zla04G017320	CYP	98	85	122	159	173	137	38	27	41	57	58	70	2.73371	2.26883	3.58713	4.4188	4.78323	3.80721	0.956221	0.771167	1.1575	1.69204	1.67242	1.88746	63.1387	34.0162	0.892841	0.00222187	0.00618786	153.813	102.702	0.586222	0.00439897	0.00725719	152.401	62.3619	1.28788	8.33e-10	2.83e-09	102.862	34.7555	1.56263	8e-09	6.58e-08	Zla04G017320	GWHBFHI00000004	27684280	27687208
Zla02G011770	EG1	11	19	10	0	0	0	28	34	47	8	11	9	0.317448	0.524674	0.304187	0	0	0	0.72893	1.00465	1.37274	0.245685	0.328143	0.251058	9.58843	35.3941	-1.88145	5.95e-05	0.000221086	0	13.245	-6.19534	8.53e-06	1.83e-05	0	9.4698	-5.72214	8.33e-05	0.000184771	13.2683	36.15	-1.43609	0.000989437	0.00347473	Zla02G011770	GWHBFHI00000002	26673813	26676515
Zla15G011120	EG2	45	63	21	1	0	0	121	103	120	9	4	13	1.67537	2.24437	0.824098	0.0370919	0	0	4.0638	3.92639	4.5216	0.356575	0.153939	0.467836	8.80709	110.53	-3.63884	3.67e-23	5.15e-22	0.3286	42.4693	-6.91539	4.46e-08	1.13e-07	0.32489	8.70003	-4.64076	0.00167749	0.00315437	42.5894	112.927	-1.39887	3.11e-07	2.04e-06	Zla15G011120	GWHBFHI00000015	9685567	9689521
Zla05G005690	ERF	0	0	1	145	141	123	6	6	9	25	27	30	0	0	0.103477	14.1818	13.7199	12.0295	0.531352	0.603104	0.894206	2.61175	2.73992	2.84679	28.0079	6.7956	2.05006	7.47e-05	0.000273216	134.158	0.352347	8.5441	1.1e-12	3.65e-12	132.916	27.6629	2.2634	1.86e-18	1e-17	0.35106	6.94148	-4.26636	0.00399941	0.0119987	Zla05G005690	GWHBFHI00000005	14800040	14800713
Zla02G025750	EXP1	816	1047	889	47	65	42	3708	3263	3558	658	733	692	33.7232	41.4039	38.7259	1.93516	2.66257	1.72921	138.238	138.075	148.819	28.9384	31.3137	27.6438	713.36	3383.28	-2.24631	3.43e-251	2.39e-248	50.4864	918.727	-4.18512	5.1e-155	1.72e-153	50.0324	704.554	-3.81506	6.28e-128	2.5e-126	920.245	3456.66	-1.90872	6.62e-163	3.54e-160	Zla02G025750	GWHBFHI00000002	41510991	41512825
Zla08G017180	EXP2	22	21	15	4	2	3	381	328	348	234	247	251	0.86451	0.789629	0.621298	0.156599	0.077898	0.117443	13.5058	13.1971	13.8401	9.78528	10.0331	9.53396	250.525	339.336	-0.438176	0.000226578	0.000759873	2.95467	19.303	-2.7097	0.000192724	0.00036754	2.92601	247.436	-6.40218	2.67e-36	2.59e-35	19.355	346.706	-4.15901	1.05e-72	1.63e-70	Zla08G017180	GWHBFHI00000008	25869526	25871288
Zla09G021230	EXP3	943	1149	1018	105	87	103	484	408	458	283	265	326	41.4841	48.3667	47.204	4.60193	3.79348	4.51406	19.2072	18.3776	20.3915	13.2485	12.0506	13.8625	298.528	433.454	-0.537359	1.57e-06	7.18e-06	96.8038	1038.96	-3.42422	1.31e-163	4.74e-162	95.8969	294.856	-1.62097	6.67e-24	4.47e-23	1040.73	442.866	1.23272	2.57e-43	1.78e-41	Zla09G021230	GWHBFHI00000009	21063445	21065276
Zla10G011770	EXP4	972	1189	1006	3	3	1	3109	2756	2963	196	194	285	38.6571	45.2482	42.1718	0.118868	0.118259	0.0396208	111.54	112.228	119.263	8.29524	7.97547	10.9562	229.551	2836.77	-3.62262	0	0	2.29426	1057.15	-8.8468	1.78e-57	1.96e-56	2.27309	226.735	-6.6402	1.48e-30	1.23e-29	1059.02	2898.29	-1.45187	3.6e-107	1.02e-104	Zla10G011770	GWHBFHI00000010	8628528	8630116
Zla03G018340	F5H	24	45	32	523	525	487	234	196	196	116	142	146	0.658645	1.1817	0.925659	14.2996	14.2807	13.3146	5.79301	5.5075	5.44388	3.38772	4.02828	3.87298	137.966	200.679	-0.54036	0.000573775	0.00178959	503.526	33.6173	3.90072	3.66e-94	6.83e-93	498.875	136.265	1.87117	3.79e-47	4.79e-46	33.6552	205.047	-2.60329	5.85e-32	2.53e-30	Zla03G018340	GWHBFHI00000003	37345567	37350708
Zla04G013210	FBA	1	0	2	2839	2923	2564	141	113	121	430	308	385	0.0519567	0	0.10953	146.956	150.529	132.715	6.6086	6.01144	6.36267	23.775	16.5418	19.3355	385.008	120.17	1.67804	1.59e-27	2.71e-26	2730.97	1.03723	11.4116	1.9e-42	1.57e-41	2705.8	380.274	2.83144	1.56e-71	3.11e-70	1.03785	122.787	-6.93269	8.48e-16	1.37e-14	Zla04G013210	GWHBFHI00000004	24423287	24424477
Zla02G002740	FLA1	180	182	175	39	50	44	83	86	96	126	138	109	12.8147	12.3983	13.1321	2.76618	3.5282	3.12067	5.33042	6.2689	6.91701	9.54586	10.1556	7.5009	128.174	85.5324	0.584297	0.00449884	0.0116735	43.6192	179.601	-2.04123	2.97e-21	1.42e-20	43.2237	126.588	-1.5487	1.98e-10	7e-10	179.96	87.3754	1.04508	4.95e-09	4.16e-08	Zla02G002740	GWHBFHI00000002	2586931	2587716
Zla11G002840	FLA2	16	27	31	2	1	0	69	53	50	87	111	155	0.825939	1.33367	1.68675	0.102858	0.0511655	0	3.21311	2.80132	2.61222	4.77922	5.92301	7.73414	119.759	54.9687	1.12364	2.35e-06	1.05e-05	0.983642	24.8601	-4.65747	2.66e-06	5.94e-06	0.973898	118.289	-6.92448	2.24e-15	1.05e-14	24.8728	56.1705	-1.17948	0.000390095	0.00150349	Zla11G002840	GWHBFHI00000011	2574411	2575861
Zla02G005650	GA2OX1	36	31	36	14	9	8	16	11	7	0	2	4	1.91307	1.57633	2.01647	0.741204	0.474046	0.423525	0.767004	0.598522	0.376478	0	0.109863	0.205467	1.98908	10.7841	-2.41496	0.00935842	0.0225737	10.1714	34.5492	-1.76295	0.000174346	0.000333827	10.0741	1.96485	2.33248	0.0163053	0.0262867	34.6194	11.0225	1.64091	0.000209814	0.000856455	Zla02G005650	GWHBFHI00000002	7977275	7980729
Zla07G009840	GA2OX2	49	33	53	25	14	17	111	88	117	133	149	161	2.61883	1.68764	2.98571	1.33116	0.74163	0.905148	5.35158	4.81561	6.32862	7.56436	8.23168	8.31742	151.317	101.515	0.576702	0.00165939	0.00474185	18.3804	45.5004	-1.30528	0.00117476	0.00207011	18.2031	149.453	-3.03791	4.66e-27	3.47e-26	45.5903	103.717	-1.19086	2.88e-06	1.64e-05	Zla07G009840	GWHBFHI00000007	10178008	10180266
Zla13G001090	GA2OX3	18	40	23	3	0	1	94	118	81	9	7	7	1.01741	2.16341	1.37029	0.168937	0	0.0563095	4.7929	6.82908	4.63361	0.541345	0.408989	0.382448	7.90829	94.5727	-3.5843	1.65e-19	1.95e-18	1.31493	26.8552	-4.35639	1.12e-06	2.58e-06	1.30074	7.81078	-2.58494	0.0219905	0.0345943	26.8854	96.6101	-1.83811	1.05e-09	9.48e-09	Zla13G001090	GWHBFHI00000013	4239029	4240530
Zla13G009180	GA2OX4	97	87	103	0	0	0	273	219	239	53	47	55	5.19911	4.46203	5.81909	0	0	0	13.1998	12.0187	12.9648	3.02303	2.60403	2.84952	53.0362	234.313	-2.14433	2.38e-30	4.55e-29	0	96.3131	-9.05427	7.23e-14	2.55e-13	0	52.3835	-8.19001	2.97e-11	1.1e-10	96.4948	239.414	-1.31435	1.43e-15	2.26e-14	Zla13G009180	GWHBFHI00000013	17310986	17312266
Zla09G014430	GAD	86	87	95	209	208	202	38	44	35	87	119	78	3.31428	3.20824	3.85901	8.0245	7.94516	7.75536	1.32106	1.73621	1.36512	3.56796	4.74055	2.90561	97.6268	37.7369	1.37239	4.09e-07	2e-06	203.062	89.8364	1.17858	3.84e-11	1.18e-10	201.185	96.4154	1.06371	2.34e-08	7.14e-08	89.9933	38.5508	1.22474	1.91e-06	1.12e-05	Zla09G014430	GWHBFHI00000009	10756533	10758459
Zla07G004280	GATP	727	717	620	4001	4171	4077	1628	1340	1334	1538	1668	1654	19.0276	17.9566	17.1042	104.328	108.203	106.304	38.4373	35.9098	35.336	42.8367	45.1271	41.8444	1663.47	1378.38	0.270353	3.53e-05	0.000135597	4018.18	689.034	2.54333	0	0	3981.17	1642.95	1.27719	8.66e-128	3.44e-126	690.595	1408.4	-1.02837	1.33e-41	8.71e-40	Zla07G004280	GWHBFHI00000007	3277452	3283226
Zla04G028800	GAU1	1278	1447	1351	147	119	136	646	662	587	1035	1087	1076	33.8927	36.7198	37.7652	3.88394	3.12803	3.59314	15.4545	17.9759	15.7553	29.2096	29.7986	27.5829	1095.12	609.945	0.845031	2.26e-24	3.34e-23	131.912	1362.8	-3.36901	2.46e-210	1.3e-208	130.674	1081.61	-3.04895	8.17e-167	4.55e-165	1365.22	623.14	1.13241	5.8e-45	4.23e-43	Zla04G028800	GWHBFHI00000004	37244533	37248584
Zla11G003010	GAU2	22	20	27	2	7	4	68	45	46	21	27	23	0.57634	0.501352	0.745557	0.0521996	0.181762	0.104394	1.60699	1.20705	1.21963	0.585444	0.731158	0.58242	24.3159	50.6503	-1.06254	0.00155357	0.0044679	4.25881	23.212	-2.44313	0.000160296	0.000307924	4.22288	24.0153	-2.50678	7.69e-05	0.00017141	23.2485	51.763	-1.16191	0.000583471	0.00216181	Zla11G003010	GWHBFHI00000011	2674807	2678212
Zla08G000620	GBSS	384	460	403	2359	2391	2442	1014	932	915	697	808	818	9.70973	11.1299	10.7409	59.4271	59.9245	61.5151	23.1293	24.1296	23.4158	18.7551	21.1193	19.9932	794.101	919.258	-0.210682	0.00708064	0.0175047	2359.43	416.495	2.50182	6.15e-247	4.38e-245	2337.64	784.307	1.57527	6.23e-126	2.43e-124	417.227	939.197	-1.17003	4.46e-41	2.88e-39	Zla08G000620	GWHBFHI00000008	630684	635065
Zla02G023210	GH3	148	206	152	2460	2463	2339	464	491	409	93	103	107	4.83461	6.43908	5.23365	80.0601	79.7468	76.1185	13.6731	16.4225	13.5218	3.2329	3.47799	3.37859	103.591	439.118	-2.08266	2.48e-47	7.75e-46	2382.22	168.515	3.81831	0	0	2360.21	102.313	4.52738	0	0	168.803	448.615	-1.40745	5.27e-25	1.59e-23	Zla02G023210	GWHBFHI00000002	39723767	39726829
Zla03G014940	GME	183	175	167	906	758	731	754	572	621	1721	1810	1804	6.67114	6.10441	6.41692	32.9047	27.3884	26.5477	24.7953	21.3503	22.9115	66.7636	68.2054	63.5679	1826.64	623.093	1.54984	6.57e-96	6.09e-94	785.749	175.546	2.16268	3.44e-72	4.71e-71	778.389	1804.11	-1.21251	3.58e-52	5.02e-51	175.924	636.689	-1.85713	5.55e-58	5.91e-56	Zla03G014940	GWHBFHI00000003	33320176	33324238
Zla02G019420	GOGAT	700	837	742	4726	4506	5148	1868	1622	1577	1961	1975	2038	5.51693	6.3122	6.16402	37.1085	35.1997	40.4201	13.2808	13.089	12.5789	16.447	16.0901	15.5259	2045.31	1625.4	0.330934	2.16e-08	1.2e-07	4718.27	761.338	2.63157	0	0	4674.51	2020.1	1.21065	2.13e-95	5.89e-94	762.663	1660.74	-1.12273	2.65e-54	2.52e-52	Zla02G019420	GWHBFHI00000002	36628090	36639676
Zla09G013870	GS	164	219	209	19	23	37	636	531	605	133	166	140	6.73295	8.60324	9.04417	0.777134	0.935919	1.51329	23.5541	22.321	25.1379	5.81063	7.04467	5.55574	150.43	568.907	-1.92042	5.29e-53	1.96e-51	25.9294	198.068	-2.93343	7.32e-30	4.53e-29	25.6922	148.57	-2.53176	9.58e-21	5.68e-20	198.335	581.262	-1.55171	8.97e-38	4.92e-36	Zla09G013870	GWHBFHI00000009	10049947	10053900
Zla02G021890	IAA1	268	255	238	2694	2548	2619	157	124	103	166	164	180	14.7459	13.4256	13.803	147.678	138.958	143.559	7.79264	6.9858	5.7357	9.71973	9.32764	9.57329	174.451	122.636	0.505723	0.00320651	0.00862098	2579.01	254.359	3.34217	0	0	2555.08	172.302	3.89047	0	0	254.922	125.32	1.0213	6.72e-11	6.93e-10	Zla02G021890	GWHBFHI00000002	38761979	38764086
Zla13G009750	IAA2	75	83	78	919	909	944	215	152	182	244	236	265	4.20101	4.44863	4.60519	51.2847	50.4667	52.6773	10.8637	8.71754	10.3175	14.5443	13.6645	14.348	254.8	175.577	0.535272	0.000179541	0.000614364	909.418	78.912	3.52739	7.25e-164	2.62e-162	901.007	251.663	1.84003	1.06e-80	2.44e-79	79.0555	179.412	-1.18411	1.44e-10	1.44e-09	Zla13G009750	GWHBFHI00000013	18192941	18196328
Zla13G013260	IAA3	23	51	40	191	175	212	6	15	14	27	39	42	1.84917	3.92351	3.38976	15.299	13.9455	16.9802	0.435159	1.2348	1.13917	2.31005	3.24119	3.264	36.7736	11.4858	1.6952	0.000174416	0.00059852	189.665	38.0183	2.31737	8.84e-22	4.29e-21	187.901	36.3203	2.36737	2.72e-25	1.9e-24	38.0432	11.7272	1.71236	0.000221501	0.000899775	Zla13G013260	GWHBFHI00000013	20971076	20972429
Zla10G004520	KCS	38	17	27	73	98	104	329	261	298	335	397	341	1.12092	0.479839	0.839489	2.14533	2.86527	3.05621	8.75456	7.88295	8.89649	10.5159	12.1052	9.72292	367.801	284.713	0.367999	0.00281607	0.00767454	90.2086	27.5752	1.71376	7.26e-08	1.82e-07	89.3918	363.255	-2.02231	2.48e-34	2.29e-33	27.6626	290.908	-3.40241	8.17e-53	7.48e-51	Zla10G004520	GWHBFHI00000010	2967531	2970040
Zla08G018730	KPPR	24	35	26	925	990	959	9	21	10	126	157	122	0.766102	1.06905	0.874802	29.417	31.3227	30.4968	0.259159	0.686362	0.323063	4.28012	5.18044	3.76433	138.982	13.0644	3.42714	1.82e-26	2.98e-25	942.768	28.3118	5.05356	1.46e-170	5.64e-169	934.101	137.261	2.76929	3.37e-124	1.29e-122	28.3569	13.3409	1.09894	0.0186372	0.0454405	Zla08G018730	GWHBFHI00000008	27178525	27181041
Zla12G012300	KPYC	77	92	84	29	23	36	243	184	172	63	77	62	2.72015	3.1099	3.12783	1.02066	0.805339	1.26696	7.74385	6.65546	6.14955	2.36839	2.8118	2.11712	69.2931	191.334	-1.4689	3.26e-14	2.84e-13	28.8862	84.5634	-1.54992	1.39e-07	3.42e-07	28.615	68.4358	-1.25727	5.83e-05	0.000131492	84.7061	195.52	-1.20858	1.9e-11	2.06e-10	Zla12G012300	GWHBFHI00000012	17479891	17485302
Zla04G033850	LAC1	10	34	27	1312	1369	1354	180	204	153	263	322	307	0.272166	0.885461	0.774567	35.5753	36.9306	36.7124	4.41932	5.6849	4.21442	7.61728	9.05902	8.07653	305.051	173.012	0.819862	2.39e-08	1.32e-07	1323.66	23.6895	5.80361	2.57e-52	2.59e-51	1311.47	301.285	2.12187	6.98e-126	2.72e-124	23.6886	176.749	-2.89592	5.95e-26	1.9e-24	Zla04G033850	GWHBFHI00000004	40884000	40887622
Zla05G017460	LAC2	25	25	26	6	3	5	9	14	6	37	21	24	0.763194	0.730283	0.836622	0.182485	0.0907747	0.152063	0.247848	0.437604	0.185378	1.20201	0.662682	0.708204	28.2635	9.37952	1.5936	0.00169399	0.00483056	4.59658	25.453	-2.46918	4.71e-05	9.5e-05	4.55204	27.9157	-2.61451	1.65e-05	3.94e-05	25.5007	9.58095	1.41636	0.00440574	0.0130624	Zla05G017460	GWHBFHI00000005	25415727	25418456
Zla11G010650	LAC3	0	0	0	217	216	241	6	6	7	22	46	30	0	0	0	5.71719	5.66167	6.34919	0.143134	0.162462	0.187349	0.619119	1.25745	0.766858	33.5394	6.13018	2.45581	3.32e-06	1.45e-05	221.138	0	10.2268	9.45e-18	3.98e-17	219.093	33.1227	2.72597	1.61e-31	1.38e-30	0	6.26234	-5.08056	0.000919766	0.00325495	Zla11G010650	GWHBFHI00000011	10512733	10516361
Zla01G023010	LAX	51	38	29	0	0	0	100	70	97	6	5	2	0.818419	0.583506	0.490529	0	0	0	1.44762	1.15017	1.5754	0.102463	0.0829405	0.0310233	4.52525	85.5376	-4.2621	1.02e-18	1.15e-17	0	39.3048	-7.76315	6.48e-10	1.85e-09	0	4.46896	-4.63468	0.00763267	0.0130316	39.4323	87.4012	-1.1478	2.39e-05	0.00011709	Zla01G023010	GWHBFHI00000001	38600325	38605119
Zla06G006240	LOX1	2533	2929	2771	6175	6279	5962	1066	1226	1231	1779	2059	2111	44.2799	48.9945	51.0586	107.545	108.796	103.83	16.8104	21.9442	21.7792	33.0946	37.2065	35.6707	2033.18	1138.72	0.837839	4.3e-22	5.73e-21	6041.11	2753.43	1.13381	7.51e-91	1.34e-89	5985.36	2008.11	1.57535	1.11e-197	8.01e-196	2758.11	1163.2	1.2469	7.41e-49	6.1e-47	Zla06G006240	GWHBFHI00000006	23765269	23769890
Zla08G005940	LOX2	30	66	58	0	2	0	31	11	28	55	74	64	0.505639	1.06444	1.03041	0	0.0334117	0	0.471335	0.189832	0.477628	0.986488	1.28927	1.04268	66.0434	22.2296	1.56387	4.78e-06	2.06e-05	0.652883	51.4754	-6.29414	1.03e-08	2.72e-08	0.648234	65.2269	-6.64885	5.46e-10	1.88e-09	51.5003	22.7203	1.17542	0.00259994	0.00819182	Zla08G005940	GWHBFHI00000008	15681894	15686181
Zla01G002460	MAP3K	263	365	316	129	135	111	121	153	138	277	243	331	10.0114	13.295	12.6791	4.89227	5.09357	4.20943	4.15503	5.96334	5.31657	11.221	9.56175	12.1792	290.361	133.333	1.12747	2.03e-12	1.57e-11	122.992	315.285	-1.35805	5.43e-17	2.21e-16	121.86	286.794	-1.2354	9.27e-15	4.22e-14	315.738	136.194	1.2171	2.62e-14	3.72e-13	Zla01G002460	GWHBFHI00000001	1470898	1472367
Zla17G002530	MET	538	470	428	284	273	254	1192	1046	1037	588	593	531	5.92503	4.95293	4.96836	3.11607	2.98002	2.78677	11.8422	11.795	11.5584	6.89121	6.75078	5.65269	587.649	1051.09	-0.84051	2.71e-22	3.65e-21	266.04	479.706	-0.850573	1.56e-12	5.14e-12	263.575	580.39	-1.13776	9.17e-23	5.9e-22	480.897	1073.93	-1.1593	1.15e-39	6.84e-38	Zla17G002530	GWHBFHI00000017	7865403	7878735
Zla03G022590	NCED1	20	15	8	2	0	1	161	145	140	17	13	3	0.602664	0.432507	0.254095	0.0600422	0	0.0300196	4.37643	4.47375	4.26959	0.545135	0.40493	0.0873814	11.5534	143.198	-3.65639	5.91e-28	1.02e-26	0.98633	14.2566	-3.85798	0.000369273	0.000686036	0.975851	11.4093	-3.5427	0.00244184	0.00448384	14.311	146.307	-3.34739	2.11e-29	8.07e-28	Zla03G022590	GWHBFHI00000003	40815482	40817338
Zla09G008970	NCED2	5	24	20	49	53	55	32	34	37	4	1	5	0.152639	0.701072	0.643555	1.49029	1.60369	1.6727	0.881238	1.06275	1.14317	0.129947	0.0315563	0.147542	3.39237	33.256	-3.28304	9e-08	4.71e-07	51.505	16.369	1.65383	9.72e-05	0.000190758	51.0317	3.35124	3.91964	1.09e-11	4.17e-11	16.3606	33.9722	-1.05115	0.0200151	0.0483238	Zla09G008970	GWHBFHI00000009	5851046	5852878
Zla11G017830	NCED3	53	83	57	15	15	21	187	231	225	45	91	71	1.61269	2.41663	1.82815	0.454724	0.452393	0.636583	5.13293	7.19691	6.929	1.45713	2.86226	2.08827	70.6471	208.127	-1.55575	7.24e-13	5.76e-12	16.7374	64.1969	-1.94107	9.01e-08	2.24e-07	16.5826	69.7717	-2.07389	2.06e-08	6.32e-08	64.2973	212.593	-1.72002	2.17e-17	4.01e-16	Zla11G017830	GWHBFHI00000011	26658863	26660701
Zla01G009440	NPF1	44	39	25	90	102	112	10	13	15	47	54	36	1.26457	1.07254	0.757343	2.577	2.90563	3.20678	0.259263	0.382554	0.43631	1.43747	1.60427	1.00011	47.1805	12.3349	1.94132	1.87e-06	8.42e-06	99.7336	35.8868	1.47101	8e-08	1.99e-07	98.8199	46.5955	1.08841	2.73e-05	6.38e-05	35.9972	12.5984	1.52364	0.000415077	0.00158871	Zla01G009440	GWHBFHI00000001	7129600	7133610
Zla01G017660	NPF2	41	54	26	5	13	11	7	13	8	17	31	25	1.49951	1.8898	1.00231	0.182187	0.471257	0.400791	0.230947	0.486819	0.29612	0.661644	1.17198	0.883808	24.9257	9.11416	1.46126	0.00474455	0.0122398	9.50717	40.0286	-2.07628	1.73e-05	3.62e-05	9.42475	24.617	-1.3857	0.00996782	0.0166897	40.129	9.30807	2.12142	4.28e-06	2.37e-05	Zla01G017660	GWHBFHI00000001	20371105	20389703
Zla03G012600	NPF3	107	132	148	10	9	14	295	307	311	105	101	118	3.56395	4.20706	5.19602	0.33184	0.297125	0.464554	8.86377	10.47	10.4839	3.72175	3.47745	3.79911	110.736	294.401	-1.40878	2.88e-20	3.5e-19	10.8318	129.855	-3.58303	3.15e-25	1.72e-24	10.7309	109.373	-3.35011	2.45e-22	1.55e-21	130.014	300.753	-1.21065	9.16e-15	1.35e-13	Zla03G012600	GWHBFHI00000003	28063963	28065881
Zla03G012650	NPF4	241	259	265	130	162	168	867	822	764	424	397	453	6.75977	6.95137	7.83468	3.63278	4.50379	4.69444	21.9372	23.6072	21.688	12.6558	11.5106	12.2819	435.793	788.332	-0.854941	2.15e-21	2.77e-20	150.895	256.171	-0.762761	1.34e-06	3.06e-06	149.523	430.427	-1.52541	3.02e-29	2.4e-28	256.613	805.426	-1.65115	7.3e-61	8.51e-59	Zla03G012650	GWHBFHI00000003	28253505	28256092
Zla10G014020	NPF5	52	90	93	34	34	35	18	20	13	101	97	153	1.46811	2.43138	2.76756	0.956342	0.95144	0.984423	0.458432	0.578152	0.371458	3.03448	2.83085	4.17539	119.243	16.4014	2.86541	9.33e-21	1.16e-19	33.791	78.7828	-1.22019	8.06e-05	0.00015928	33.4787	117.782	-1.81683	7.66e-12	2.96e-11	78.8341	16.7567	2.23461	1.13e-10	1.13e-09	Zla10G014020	GWHBFHI00000010	10769392	10772272
Zla15G014510	OPR	2	5	3	284	334	292	16	7	15	61	54	66	0.0740177	0.177065	0.117027	10.4714	12.2518	10.7658	0.534163	0.265254	0.561836	2.4024	2.06581	2.36103	61.8819	12.1006	2.34749	4.07e-10	2.62e-09	298.46	3.31781	6.48161	4.97e-41	3.99e-40	295.736	61.1207	2.27434	2.55e-37	2.56e-36	3.32062	12.3666	-1.89325	0.0142637	0.036145	Zla15G014510	GWHBFHI00000015	14166312	14167950
Zla02G032880	PER1	84	90	114	1756	1821	1665	477	437	452	630	756	716	3.43347	3.52008	4.91156	71.5088	73.7756	67.7997	17.5882	18.2892	18.6984	27.4034	31.9424	28.2891	719.126	439.129	0.712067	6.04e-14	5.18e-13	1719.47	96.8233	4.1569	1.44e-283	1.33e-281	1703.63	710.248	1.26233	3.44e-62	5.85e-61	96.9496	448.647	-2.21416	5.64e-52	5e-50	Zla02G032880	GWHBFHI00000002	46499726	46501222
Zla02G032890	PER2	130	199	199	45	50	45	572	557	487	1231	1801	1458	5.70099	8.35057	9.19858	1.96607	2.17333	1.96598	22.6283	25.0104	21.6146	57.448	81.6416	61.804	1536.74	519.367	1.56514	5.27e-20	6.32e-19	45.9199	176.856	-1.9446	1.93e-16	7.65e-16	45.4991	1517.72	-5.05977	2.17e-209	1.68e-207	177.026	530.628	-1.58432	9.29e-30	3.59e-28	Zla02G032890	GWHBFHI00000002	46516094	46517525
Zla04G020630	PER3	95	70	85	183	179	183	182	207	138	456	504	455	3.77553	2.66201	3.56069	7.2458	7.0511	7.24545	6.52491	8.42332	5.55068	19.2854	20.7051	17.4791	485.037	169.625	1.51648	2.23e-27	3.78e-26	178.798	83.8804	1.09426	1.54e-08	4.03e-08	177.143	479.046	-1.43459	2.59e-30	2.14e-29	84.0779	173.294	-1.04499	3.36e-07	2.19e-06	Zla04G020630	GWHBFHI00000004	30641203	30645682
Zla07G000350	PER4	2972	3604	3095	4677	5057	4754	15631	15167	14335	26407	29717	29530	167.478	194.334	183.836	262.577	282.455	266.887	794.59	875.117	817.557	1583.57	1731.03	1608.51	29301.9	14516.1	1.01342	2.08e-95	1.91e-93	4752.36	3229	0.557454	2.46e-21	1.18e-20	4708.71	28940.5	-2.61967	0	0	3234.7	14830.5	-2.19661	0	0	Zla07G000350	GWHBFHI00000007	324162	325154
Zla07G000360	PER5	45	68	57	35	37	32	656	590	526	313	415	435	2.49069	3.6014	3.32539	1.92999	2.02982	1.76448	32.7536	33.4362	29.4649	18.4357	23.7435	23.2727	396.618	568.409	-0.518271	2.77e-06	1.22e-05	34.1115	56.7495	-0.73456	0.0195402	0.0296768	33.7977	391.728	-3.53542	4.19e-70	8.11e-69	56.8235	580.768	-3.35201	7.36e-103	1.97e-100	Zla07G000360	GWHBFHI00000007	326632	327821
Zla11G011700	PER6	277	404	377	0	0	2	110	123	90	25	19	27	12.4002	17.3055	17.7889	0	0	0.0891943	4.4421	5.63781	4.07758	1.19096	0.879209	1.16832	24.2575	104.004	-2.09842	1.71e-13	1.42e-12	0.65826	353.88	-9.07482	1.71e-18	7.39e-18	0.65214	23.9598	-5.20367	6e-06	1.49e-05	354.302	106.253	1.73889	6.42e-25	1.92e-23	Zla11G011700	GWHBFHI00000011	12963205	12964726
Zla13G014120	PER7	226	227	228	6415	6280	6150	1062	904	733	1521	1916	1749	8.83127	8.48783	9.39096	249.742	243.233	239.414	37.4358	36.1694	28.9888	63.249	77.3929	66.0627	1774.32	863.556	1.03804	1.87e-28	3.31e-27	6182.17	227.933	4.76326	0	0	6124.96	1752.4	1.80543	3.37e-180	2.17e-178	228.374	882.403	-1.95166	9.77e-66	1.31e-63	Zla13G014120	GWHBFHI00000013	21574913	21576684
Zla15G007100	PER8	2180	2606	2355	2	2	6	591	563	571	72	71	73	126.674	144.898	144.239	0.115782	0.115189	0.34733	30.979	33.4964	33.5799	4.45219	4.26462	4.10021	73.9785	554.98	-2.90802	3e-92	2.59e-90	3.28486	2386.39	-9.50662	5.59e-94	1.04e-92	3.25444	73.0664	-4.48991	1.96e-16	9.66e-16	2390.46	566.995	2.07688	2.13e-170	1.2e-167	Zla15G007100	GWHBFHI00000015	5481642	5482789
Zla17G011860	PER9	194	229	243	4	4	4	26	29	16	111	181	166	8.88358	10.0341	11.7288	0.182485	0.181549	0.182476	1.07401	1.3597	0.741513	5.40902	8.56754	7.34762	156.204	22.8041	2.77713	5.89e-24	8.58e-23	3.93669	223.216	-5.82458	2.9e-37	2.14e-36	3.90031	154.274	-5.30644	7.35e-29	5.78e-28	223.535	23.299	3.26172	5.09e-41	3.27e-39	Zla17G011860	GWHBFHI00000017	16362085	16363582
Zla01G026920	PMEI1	353	361	353	3	3	8	186	192	165	93	132	109	11.9933	11.7362	12.6415	0.101547	0.101026	0.270778	5.70066	6.67918	5.67362	3.36246	4.63585	3.57967	114.314	174.752	-0.611777	0.000663115	0.00204384	4.59817	356.974	-6.27989	1.38e-52	1.39e-51	4.55558	112.9	-4.63252	1.36e-23	9.01e-23	357.666	178.534	1.00324	8.17e-15	1.22e-13	Zla01G026920	GWHBFHI00000001	43558754	43561761
Zla01G033620	PMEI2	353	314	317	1167	1334	1042	193	149	140	196	213	204	30.6247	26.0666	28.988	100.867	114.71	90.0586	15.1044	13.2356	12.2924	18.0952	19.1015	17.1072	209.946	154.055	0.443738	0.00394807	0.010376	1161.9	329.29	1.81987	2.12e-68	2.76e-67	1151.28	207.355	2.47398	1.44e-112	4.94e-111	330.025	157.422	1.06481	2.7e-14	3.82e-13	Zla01G033620	GWHBFHI00000001	49172546	49173190
Zla15G001000	PMEI3	3851	4855	4283	76	70	61	2039	2374	2162	615	631	697	364.623	439.861	427.444	7.16909	6.56926	5.75386	174.155	230.149	207.175	61.9662	61.7576	63.7903	664.193	2123.75	-1.67601	2.71e-80	1.86e-78	67.9015	4339.13	-5.99773	0	0	67.2701	656.012	-3.28568	7.79e-118	2.81e-116	4346.18	2169.46	1.00269	1.74e-13	2.28e-12	Zla15G001000	GWHBFHI00000015	754116	754706
Zla02G000500	PPC	274	348	314	1	0	1	120	121	104	57	74	66	4.19489	5.09807	5.06711	0.0152528	0	0.0152521	1.65729	1.89677	1.61145	0.928656	1.1711	0.976711	67.404	110.962	-0.718666	0.000905948	0.00272218	0.65773	312.813	-8.89703	6.95e-18	2.94e-17	0.650961	66.5711	-6.67804	4.23e-10	1.46e-09	313.303	113.365	1.46766	3e-22	7.57e-21	Zla02G000500	GWHBFHI00000002	425044	434653
Zla07G018480	PPDK	211	179	154	25965	25252	25778	550	514	482	678	657	698	3.87496	3.14553	2.98103	475.066	459.652	471.622	9.11163	9.6651	8.95869	13.2503	12.4722	12.3906	696.03	496.704	0.486666	4.25e-08	2.3e-07	25259.7	181.553	7.11891	0	0	25025.8	687.452	5.18687	0	0	182.038	507.479	-1.47855	7.18e-33	3.21e-31	Zla07G018480	GWHBFHI00000007	31107964	31115363
Zla0G006570	PRB	0	2	0	666	652	641	86	89	61	260	203	345	0	0.20875	0	72.3761	70.4914	69.6559	8.46227	9.94004	6.73414	30.1803	22.889	36.3757	274.926	75.7881	1.8603	1.62e-21	2.1e-20	642.66	0.638276	9.90978	4.55e-22	2.23e-21	636.712	271.559	1.22735	2.3e-21	1.4e-20	0.638395	77.4332	-6.85576	1.05e-10	1.07e-09	Zla0G006570	GWHBFHI00000121	272273	272785
Zla0G006570	PRB	0	2	0	666	652	641	86	89	61	260	203	345	0	0.20875	0	72.3761	70.4914	69.6559	8.46227	9.94004	6.73414	30.1803	22.889	36.3757	274.926	75.7881	1.8603	1.62e-21	2.1e-20	642.66	0.638276	9.90978	4.55e-22	2.23e-21	636.712	271.559	1.22735	2.3e-21	1.4e-20	0.638395	77.4332	-6.85576	1.05e-10	1.07e-09	Zla0G006570	GWHBFHI00000121	272273	272785
Zla10G002220	RBCS	1077	1190	1216	12734	12116	11229	382	344	400	493	525	630	116.12	122.77	138.193	1367.84	1294.79	1206.12	37.1537	37.9758	43.6478	56.5649	58.5114	65.6573	562.154	362.315	0.635539	2.38e-09	1.44e-08	11835.4	1166.37	3.34388	0	0	11725.6	555.238	4.3986	0	0	1168.31	370.158	1.65881	1.55e-69	2.29e-67	Zla10G002220	GWHBFHI00000010	1452603	1453414
Zla02G032370	RR	75	101	70	141	109	136	247	179	223	346	359	370	6.10889	7.87188	6.0098	11.442	8.79986	11.0357	18.1487	14.9284	18.3831	29.9907	30.2264	29.1309	367.905	207.81	0.822385	8.78e-11	5.99e-10	126.676	81.8377	0.628058	0.00375533	0.00624977	125.484	363.369	-1.53386	3.64e-26	2.62e-25	81.9926	212.34	-1.37083	4.71e-14	6.56e-13	Zla02G032370	GWHBFHI00000002	46205936	46208275
Zla03G001920	SAUR1	179	187	168	1	6	4	55	46	55	25	27	15	28.0571	28.047	27.7562	0.15616	0.932157	0.62461	7.77679	7.38253	8.72498	4.17003	4.37466	2.27265	23.1549	50.1168	-1.12033	0.0013177	0.00384413	3.60377	178.398	-5.62772	5.19e-32	3.39e-31	3.57387	22.8673	-2.67456	0.000102757	0.000225743	178.763	51.2042	1.80412	9.52e-20	2.05e-18	Zla03G001920	GWHBFHI00000003	1649232	1649588
Zla06G015380	SAUR2	107	88	103	1	0	0	34	45	38	5	16	8	14.055	11.0608	14.2609	0.130867	0	0	4.02879	6.05227	5.05177	0.69892	2.1725	1.01576	9.93184	37.8823	-1.92974	3.83e-05	0.000146574	0.3286	99.9577	-8.14619	1.59e-11	4.97e-11	0.32489	9.80785	-4.81103	0.00093847	0.0018239	100.171	38.6947	1.37609	8.33e-08	5.94e-07	Zla06G015380	GWHBFHI00000006	31671775	31672200
Zla04G025080	SGT	932	973	951	1865	1770	1773	3461	2875	3106	3701	3978	4163	31.7808	31.7481	34.1814	63.359	59.8234	60.2306	106.463	100.379	107.192	134.301	140.218	137.217	4049.65	3028.99	0.418779	1.43e-16	1.43e-15	1774.19	955.531	0.893347	1.98e-39	1.53e-38	1757.73	3999.73	-1.18622	1.57e-116	5.59e-115	957.334	3094.85	-1.6935	2.95e-164	1.6e-161	Zla04G025080	GWHBFHI00000004	34210085	34214989
Zla03G026860	VTC	640	613	593	538	498	542	1838	1652	1661	1067	1255	1255	16.0812	14.7385	15.7055	13.4679	12.4027	13.5674	41.6611	42.5016	42.2395	28.5306	32.5966	30.4813	1222.82	1654.52	-0.435914	8.1e-11	5.55e-10	517.743	617.399	-0.253667	0.00729168	0.0116942	512.931	1207.74	-1.23565	7.34e-49	9.65e-48	618.711	1690.42	-1.45054	9.82e-93	2.18e-90	Zla03G026860	GWHBFHI00000003	44206688	44211366
Zla0G002990	WAK1	15	12	23	3	8	4	5	2	3	27	10	17	0.331109	0.253464	0.535141	0.0659753	0.175032	0.0879628	0.099563	0.045203	0.0670213	0.634239	0.228176	0.362728	18.6085	3.15693	2.54237	0.000439709	0.00140237	4.91385	16.9217	-1.77893	0.0100239	0.0158025	4.87189	18.3804	-1.91283	0.005352	0.00934883	16.9406	3.22721	2.37369	0.00096933	0.00341004	Zla0G002990	GWHBFHI00000061	144008	148758
Zla06G012490	WAK2	46	51	48	125	114	132	133	95	108	261	268	273	1.22224	1.29666	1.34432	3.30895	3.00229	3.49408	3.18786	2.58453	2.90426	7.37988	7.3608	7.01155	274.573	107.414	1.35082	1.44e-18	1.62e-17	121.735	48.4855	1.32856	1.18e-08	3.12e-08	120.602	271.188	-1.16878	2.2e-14	9.82e-14	48.5734	109.761	-1.17817	3.14e-07	2.05e-06	Zla06G012490	GWHBFHI00000006	29331724	29334090
Zla11G005990	WAK3	111	117	115	919	854	872	64	43	38	176	194	211	2.47757	2.49888	2.70559	20.4362	18.8934	19.3901	1.28864	0.98272	0.858418	4.18047	4.47606	4.55237	198.473	46.1271	2.09848	1.53e-24	2.29e-23	867.766	114.771	2.91985	1.21e-132	3.43e-131	859.703	196.028	2.13186	1.33e-92	3.55e-91	114.984	47.1424	1.27998	4.4e-08	3.27e-07	Zla11G005990	GWHBFHI00000011	5414695	5417575
Zla01G017110	XTH1	1485	2084	1418	52	43	32	3735	3570	3489	6234	5293	6628	67.5583	90.7207	67.997	2.35687	1.93896	1.45031	153.282	166.295	160.644	301.807	248.912	291.465	6207.88	3471.59	0.838733	8.63e-39	2.14e-37	41.6564	1658.53	-5.31526	4.42e-108	9.76e-107	41.2656	6131.55	-7.2149	0	0	1661.56	3546.78	-1.09366	1.11e-13	1.49e-12	Zla01G017110	GWHBFHI00000001	19284192	19286834
Zla15G001800	XTH2	19	18	42	3388	3115	3198	82	79	105	441	542	586	1.23054	1.11551	2.86717	218.609	199.963	206.339	4.79078	5.23877	6.88249	30.3943	36.2856	36.6854	535.272	85.8755	2.64475	3.09e-70	1.72e-68	3182.72	26.8613	6.89647	8.81e-75	1.25e-73	3153.13	528.676	2.57482	5.51e-271	6.5e-269	26.8689	87.7253	-1.71533	1.32e-07	9.13e-07	Zla15G001800	GWHBFHI00000015	1235307	1236388
Zla15G001820	XTH3	5056	5975	5830	23768	22456	23334	2213	2390	2371	8261	9265	9958	162.879	184.184	197.964	762.836	717.032	748.87	64.3113	78.834	77.3039	283.204	308.528	310.086	9388.65	2250.39	2.06171	1.77e-213	9.2e-211	22820.7	5642.36	2.01613	3.21e-259	2.44e-257	22608.9	9272.95	1.28566	1.54e-183	1.02e-181	5651.32	2298.9	1.29824	2.41e-66	3.28e-64	Zla15G001820	GWHBFHI00000015	1249908	1251873
Zla16G007970	XTH4	3005	3665	3305	26	19	26	7391	6766	6972	1889	1978	2035	122.47	142.928	141.977	1.0557	0.767519	1.05565	271.731	282.343	287.579	81.9273	83.3306	80.1684	2019.7	6791.93	-1.74974	6.16e-280	5.29e-277	23.3034	3333.43	-7.16096	0	0	23.0832	1994.79	-6.43353	7.33e-268	8.46e-266	3338.97	6939.15	-1.05524	6.86e-74	1.1e-71	Zla16G007970	GWHBFHI00000016	7106487	7108631
Zla04G029080	YUCCA	480	548	540	158	166	204	266	278	254	411	432	496	20.2103	22.0785	23.9655	6.62781	6.9277	8.55702	10.1033	11.9849	10.8238	18.4155	18.8021	20.1867	457.228	257.064	0.833081	3.57e-13	2.91e-12	173.251	524.774	-1.59852	1.54e-33	1.04e-32	171.654	451.599	-1.39615	3.5e-26	2.53e-25	525.641	262.619	1.0023	1.03e-18	2.1e-17	Zla04G029080	GWHBFHI00000004	37386553	37389334
[truncated: 5 more columns]

## Sheet: Table_S5
Table S5. Z-score normalized abundance of differentially accumulated metabolites identified
Name	CK_7	CK_14	DN_7	DN_14
L-Argininosuccinate	0.996281	0.0451619	0.33458	-1.37602
L-Aspartic acid	-0.30235	1.17825	-1.19184	0.315937
Reduced glutathione	1.41902	-0.779146	-0.0244661	-0.615405
Oxidized glutathione	1.15635	0.493416	-0.653805	-0.99596
Spermidine	0.848743	-1.11768	0.839542	-0.570601
Spermine	-0.125212	-0.781008	-0.537781	1.444
Vitamin C	-0.233769	1.07495	0.426777	-1.26795
12-Oxophytodienoic acid	0.648963	1.04298	-0.673173	-1.01877
Abscisic Acid	0.290038	1.09614	-0.0792497	-1.30693
Brassinolide	-0.722959	0.643128	1.05493	-0.975104
Gibberellic acid	-0.718977	-0.902474	1.23147	0.389977
Indole-3-acetamide	-0.715167	-0.847322	0.256889	1.3056
Indole-3-acetic acid	-0.649288	-0.968527	0.401651	1.21616
Indole-3-lactic acid	-0.592191	-0.538661	-0.361866	1.49272
Indole-3-pyruvate	-0.859095	-0.605868	1.3735	0.0914597
Jasmonic acid	-0.449791	1.49305	-0.411422	-0.631837
Methyl jasmonate	-0.570775	1.06104	-1.09018	0.599916
Salicylic acid	0.523983	-1.08559	1.11424	-0.552633
Salicylic acid O-glucoside	0.567626	-1.3658	0.895997	-0.0978196
trans-zeatin 9-O-glucoside	-0.520446	-0.72427	-0.223191	1.46791
trans-Zeatin-riboside	-0.301701	-1.24824	0.50139	1.04856
Tryptophan	-0.656622	-0.00483586	1.41472	-0.75326
Tryptophol	0.650361	-0.639513	-1.04658	1.03573
cis-Aconitic acid	-0.0790487	-0.598003	-0.758503	1.43555
Citric acid	0.316513	-0.978893	-0.596769	1.25915
D-Fructose 1,6-bisphosphate	-0.343805	-0.394777	-0.738229	1.47681
D-Glucose 6-phosphate	0.195366	-0.531752	0.73524	1.46236
Trehalose	-1.41823	0.0602104	0.856334	0.501687
Trehalose 6-phosphate	-0.406757	-0.512333	-0.577205	1.49629
α-Ketoglutarate	0.408198	-1.04955	-0.552865	1.19422
Cinnamaldehyde	-0.310803	-0.549763	-0.62586	1.48643
Coumarin	-0.439846	-0.605139	-0.450735	1.49572
Ferulaldehyde	-0.192551	0.871071	-1.33273	0.65421
Methyl 4-hydroxy-3-methoxycinnamate	-0.443005	-0.482269	-0.572519	1.49779
p-Coumaric acid	0.163147	-0.713499	-0.800198	1.35055
p-Coumaric acid ethyl ester	-0.623403	-1.0554	0.629254	1.04955
Sinapinic acid	-0.807187	0.211087	-0.733023	1.32912
Sinapyl alcohol	-0.484176	-0.516269	-0.499425	1.49987
